# Supplementary material for: Negative Regulation of TLR Signaling by BCAP Requires Dimerization of Its DBB Domain
Source: J Immunol. 2020 Mar 20;204(8):2269–76. doi: 10.4049/jimmunol.1901210 (PMC7128310; doi:10.4049/jimmunol.1901210)
Supplement: Data Supplement [file JI_1901210.zip]

Archive with 2 entries (2 files):
- JI_1901210_Supplemental_Material_1.pdf
- manifest.xml
